# Supplementary material for: Age-Driven Proteomic Networks in Ningxiang Pig Backfat Identify Candidate Regulators of Carcass Traits
Source: Animals (Basel). 2026 Apr 24;16(9):1309. doi: 10.3390/ani16091309 (PMC13162576; doi:10.3390/ani16091309)
Supplement: Supplementary file 1 [file animals-16-01309-s001.zip]

Archive with 1 entries (1 files):
- animals-4234054-supplementary.pdf
